# Supplementary material for: Hypoxia Impairs CD8+ T Cell Fitness and Is Associated with a Dysfunctional CD8+ T Cell State in Pancreatic Cancer
Source: Cancers (Basel). 2026 May 8;18(10):1508. doi: 10.3390/cancers18101508 (PMC13204382; doi:10.3390/cancers18101508)
Supplement: Supplementary file 1 [file cancers-18-01508-s001.zip]

Archive with 1 entries (1 files):
- cancers-4270851-Supplementary Materials.pdf
